# Supplementary material for: Effect of Different Ratios of Blue and Red LED Light on Brassicaceae Microgreens under a Controlled Environment
Source: Plants (Basel). 2021 Apr 19;10(4):801. doi: 10.3390/plants10040801 (PMC8073284; doi:10.3390/plants10040801)
Supplement: Supplementary file 1 [file plants-10-00801-s001.zip]

Archive with 1 entries (1 files):
- plants-1158995-supplementary.pdf
